# Supplementary material for: Effect of influenza vaccination on resting metabolic rate and c-reactive protein concentrations in healthy young adults
Source: PLoS One. 2023 Dec 15;18(12):e0295540. doi: 10.1371/journal.pone.0295540 (PMC10723728; doi:10.1371/journal.pone.0295540)
Supplement: S1 Dataset — (XLSX) [file pone.0295540.s001.xlsx]

## Sheet: Sheet1
StudyID	Time	Visit	Sex	Age	LOI	Medications?	BirthControl?	ChronicIllnesses?	Symptoms?	Height	Weight	TBW	FFM	BF	BP1s	BP1d	BP2s	BP2d	HR1	HR2	Temperature	BGL	Cholesterol	HDL	Triglycerides	LDL	RMR	CRP
FV01A	07:30:00	1	F	19	Milkshake 2200				N	162.5	81.1		49.7354		132	91	114	88	90	60	n/a	105	n/a	n/a	n/a	n/a	1479.5	1.984
FV01A	07:30:00	2	F	19	pasta 2030				N	162.5	81	44.9	49.7354	37.2	111	83	113	82	95	64	97.8	90	171	73	154	67	1486.47	3.336
FV01A	07:30:00	3	F	19	pizza 2000				N	160.1	81.4	44	49.7354	38.9	108	80	112	81	77	55	98.3	96	160	77	146	54	1514.03	2.078
FV01B	08:20:00	1	M	21	dinner 2030				N	184.1	77		65.572		122	85	121	75	85	76	n/a	127	n/a	n/a	n/a	n/a	1638.43	0.283
FV01B	08:20:00	2	M	21	wine 2130				N	184	78.1	46.1	65.572	35.4	115	78	109	77	74	79	97.1	88	<100	68	114	n/a	1682.7	1.475
FV01B	08:20:00	3	M	21	burger 2100				N	184.2	77.6	57.4	65.572	15.5	110	74	101	80	86	90	96.8	89	<100	66	62	n/a	1765.97	0.292
FV01C	09:10:00	1	M	21	salmon 2045				N	172.2	57.4		51.9942		113	76	108	70	89	57	n/a	102	n/a	n/a	n/a	n/a	1145.83	0.499
FV01C	09:10:00	2	M	21	pizza 2100				N	171.9	58.5	53.2	51.9942	23.6	109	67	110	67	72	61	97.6	113	117	64	104	31	1265.43	1.855
FV01C	09:10:00	3	M	21	chocolate 22:30				N	171.7	57.9	63.7	51.9942	10.2	113	67	112	72	78	74	97.2	95	<100	73	164	n/a	1015.5	0.242
FV02A	07:30:00	1	F	22	strawberries 2100	birth control	necon		N	166	55.6		44.319		110	85	106	77	75	70	98	91	n/a	n/a	n/a	n/a	1077.93	3.701
FV02A	07:30:00	2	F	22	apple tart 2015	birth control	necon		N	166.4	56.5	54.3	44.319	22.2	109	75	99	70	70	58	97.9	100	n/a	n/a	n/a	n/a	1040.27	8.688
FV02A	07:30:00	3	F	22	strawberries 2100	birth control	necon		N	166.1	56.1	55.1	44.319	21	111	74	100	75	66	55	98	98	<100	48	<50	n/a	1201.9	2.627
FV02B	08:20:00	1	F	21	ravioli 2100	birth control	yas		N	154.1	52.8		42.5325		123	85	116	92	75	77	98.8	n/a	n/a	n/a	n/a	n/a	712.733	1.086
FV02B	08:20:00	2	F	21	brownie 2200	birth control	yas		N	154.5	53.5	55.3	42.5325	20.5	127	99	118	91	78	90	98.4	102	140	105	142	0.6	1499.03	4.01
FV02B	08:20:00	3	F	21	brownie 2100	birth control	yas		N	154.6	53.4	55.2	42.5325	20.6	126	90	121	85	69	73	98.2	82	n/a	n/a	n/a	n/a	1322.9	2.458
FV02C	09:10:00	1	F	21	chocolate cashews 1930	50 mg zoloft; birth control; spiranolactone	junel fe		Y	168.9	59.9		43.6671		108	84	106	85	83	72	98	78	109	<20	85	n/a	1364.7	4.053
FV02C	09:10:00	2	F	21	hello fresh 2000	50 mg zoloft; birth control; spiranolactone	junel fe		N	169	59.9	51.1	43.6671	27.1	99	67	101	83	79	67	97.6	84	104	97	131	n/a	1393.13	>13.435
FV02C	09:10:00	3	F	21	sandwich 2130	50 mg zoloft; birth control; spiranolactone	junel fe		N	168.8	59.1	51.1	43.6671	27	110	78	97	75	69	78	97.6	78	n/a	n/a	n/a	n/a	1419.53	4.019
FV03A	07:30:00	1	M	20	brownie 2100				N	181	80.5	58.7	68.4605	15.2	140	72	129	68	47	45	96.7	96	<100	61	55	n/a	2001.43	0.154
FV03A	07:30:00	2	M	20	sandwich 2030				N	180.9	81.5	58.5	68.4605	15.6	148	88	151	73	58	42	96.1	83	n/a	n/a	n/a	n/a	2074.6	0.636
FV03A	07:30:00	3	M	20	dinner 2000				N	180.5	80.1	59.3	68.4605	14.7	136	76	136	70	45	43	96.4	96	n/a	n/a	n/a	n/a	2058.5	0.381
FV03B	08:20:00	1	F	21	M&Ms 2200				N	170.6	68.2	46.9	45.486	33.8	128	86	112	82	87	74	98.5	94	n/a	n/a	n/a	n/a	1408.57	0.626
FV03B	08:20:00	2	F	21	dinner 2030				N	170.4	68.2	47.1	45.486	33.5	123	78	109	74	100	81	97.6	n/a	149	81	111	46	964.8	4.525
FV03B	08:20:00	3	F	21	dinner 20:30				N	170	68.8	47.3	45.486	33.2	116	78	104	72	95	74	98.2	113	n/a	n/a	n/a	n/a	1521.3	0.736
FV03C	09:10:00	1	F	21	tea 0800	birth control	quasense		Y	154.2	53.2	56.5	42.6976	18.7	113	81	123	86	75	67	97.9	91	168	92	84	60	1304.97	1.284
FV03C	09:10:00	2	F	21	chocolate 21:30	birth control	quasense		Y	153.6	52.7	56.2	42.6976	19	115	76	127	85	75	63	97.2	98	n/a	n/a	n/a	n/a	1205.77	2.889
FV03C	09:10:00	3	F	21	crackers 2300	birth control	quasense		Y	153.3	52.5	55.8	42.6976	19.7	113	76	123	81	77	63	97.3	79	n/a	n/a	n/a	n/a	1284.33	7.688
FV04A	07:30:00	1	M	27	dinner 2200				N	191.9	100.8	51.7	77.7277	22.8	132	88	132	93	70	67	97.3	97	184	103	86	63	1486.93	1.757
FV04A	07:30:00	2	M	27	dinner 2030				N	191.1	99.5	51.6	77.7277	23.1	133	92	133	94	67	67	97.4	88	n/a	n/a	n/a	n/a	1942.1	3.487
FV04A	07:30:00	3	M	27	dinner 2031				N	191.2	101.1	52.4	77.7277	22	138	92	146	98	66	65	97.3	107	n/a	n/a	n/a	n/a	1970.07	0.953
FV04C	09:10:00	1	F	21	dinner 1900				N	167	55.7	52.7	42.408	24.5	99	71	107	78	64	63	97.6	88	143	91	<50	n/a	1125.17	0.281
FV04C	09:10:00	2	F	21	blueberries 2100				N	166.2	55.4	53	42.408	23.9	99	64	100	70	59	58	97.6	75	n/a	n/a	n/a	n/a	1215.43	1.573
FV04C	09:10:00	3	F	21	blueberries 2101				N	167	56.3	53.3	42.408	23.6	108	74	113	79	57	62	97.3	88	n/a	n/a	n/a	n/a	1162.07	0.818
FV05A	07:30:00	1	M	22	cereal 2200				N	170.1	58.9	61	50.9762	13.7	129	82	115	81	91	81	96.8	103	133	77	126	30	1575.17	0.423
FV05A	07:30:00	2	M	22	sandwich 2300				N	170.1	59.8	60.9	50.9762	13.9	124	80	112	78	86	63	97.4	111	n/a	n/a	n/a	n/a	1423.1	0.848
FV05A	07:30:00	3	M	22	burger 2130				N	170.1	59.4	60.1	50.9762	14.8	118	93	105	80	91	81	96.1	110	n/a	n/a	n/a	n/a	1460.77	6.881
FV05B	08:20:00	1	M	20	sazon 1800				Y	176.6	76.9	57.6	64.9034	17.2	121	81	118	73	71	63	96.2	106	152	101	114	28	1926.8	3.508
FV05B	08:20:00	2	M	20	noodles 0100				N	177	78.2	59.2	64.9034	15.5	132	77	114	76	76	68	97.2	107	n/a	n/a	n/a	n/a	1795.63	4.052
FV05B	08:20:00	3	M	20	noodles 2100				N	176.8	77.9	58.2	64.9034	16.6	122	83	123	82	82	77	97.5	105	n/a	n/a	n/a	n/a	1961.9	8.875
FV05C	09:10:00	1	F	21	brownie 2030		kylena		N	165.1	55.9	53.7	42.989	23	92	63	90	62	65	59	96.2	90	139	80	99	39	1268.3	0.502
FV05C	09:10:00	2	F	21	vodka soda 2330		kylena		N	164.2	56.2	55.5	42.989	23.3	105	66	98	59	89	70	96.6	95	n/a	n/a	n/a	n/a	1322.1	1.007
FV05C	09:10:00	3	F	21	pumpkin bread 2230		kylena		N	165.8	55.1	54.2	42.989	22.3	100	64	101	62	73	67	96.7	n/a	n/a	n/a	n/a	n/a	1269.43	0.734
FV06A	07:30:00	1	F	19	burrito bowl 18:30		mirena		N	156.5	63.3	48.6	43.4642	31.1	117	85	106	77	72	64	98.6	101	139	73	190	29	1349.83	1.264
FV06A	07:30:00	2	F	19	pizza 1900		mirena		N	157.2	63.4	48.5	43.4642	31.2	120	78	109	77	71	60	98.6	110	n/a	n/a	n/a	n/a	1310.27	1.442
FV06A	07:30:00	3	F	19	bowl 1900		mirena		Y	157	63.1	48.2	43.4642	31.6	111	78	108	82	66	55	97.5	90	n/a	n/a	n/a	n/a	1264.37	2.04
FV06B	08:20:00	1	M	19	cake 21:30				N	178	72.7	57.2	60.3477	17.1	121	80	110	82	67	63	96.5	111	113	65	125	23	1608.13	1.664
FV06B	08:20:00	2	M	19	curry 2000				N	177.7	72.5	57.7	60.3477	16.6	124	77	107	75	63	55	96.3	135	n/a	n/a	n/a	n/a	1533.5	2.337
FV06B	08:20:00	3	M	19	granola bar 0000				Y	178.3	72.4	57.5	60.3477	16.7	118	78	112	83	73	64	96.2	111	n/a	n/a	n/a	n/a	1618.87	3.411
FV06C	09:10:00	1	F	21	yogurt 2045	birth control	loestrin		N	164.3	59.1	52.4	44.3408	25.2	106	68	108	78	56	67	97.7	103	<100	85	<50	n/a	1432.4	0.563
FV06C	09:10:00	2	F	21	chocolate 22:15	birth control	loestrin		N	164.4	59.3	52.6	44.3408	25	101	72	101	74	55	60	97.4	n/a	135	<50	<50	n/a	1372.47	0.874
